# Supplementary material for: ZZ-dependent regulation of p62/SQSTM1 in autophagy
Source: Nat Commun. 2018 Oct 22;9:4373. doi: 10.1038/s41467-018-06878-8 (PMC6197226; doi:10.1038/s41467-018-06878-8)
Supplement: Supplementary file 4 — Supplementary Data 1 [file 41467_2018_6878_MOESM4_ESM.xlsx]

## Sheet: Sheet1
ANTIBODIES	SOURCE	IDENTIFIER	DILUTION
Rabbit anti-phospho-S6K	Cell Signaling	# 9205	1/1000
Rabbit anti-phospho-4EBP1	Cell Signaling	# 2855	1/1000
Rabbit anti-phospho-S6	Cell Signaling	# 5364	1/5000
Rabbit anti-LC3	Cell Signaling	# 4108	1/1000
Mouse anti-β-actin	Sigma-Aldrich	# A1978,	1/10000
Mouse anti-Flag	Sigma-Aldrich	# F3165	1/5000
Rat anti-mouse IgG1, secondary	BD Biosciences	# 550331	1/3000
Goat anti-rabbit, secondary	Dako	# E0432	1/3000
Mouse anti-p62	Abcam	56416	1/10,000
Rabbit anti-LC3	Sigma-Aldrich	L7543	1/10,000
Mouse anti-Flag M2	Sigma-Aldrich	F1804	1/10,000
Rabbit anti-GAPDH	BioWorld	AP0063	1/20,000
alexa fluor488 goat anti-rabit IgG, secondary	Invitrogen	A11034	1/1000
alexa fluor488 goat anti-mouse IgG, secondary	Invitrogen	A11029	1/1000
anti-rabbit IgG-HRP	Cell Signaling	7074	1/10,000
anti-mouse IgG-HRP	Cell Signaling	7076	1/10,000
Mouse anti-p62	Novus	H00008878-M01	1/5000
Rabbit anti-LC3	Novus	NB100-2220	1/2000
Mouse anti-β-actin	Sigma-Aldrich	A5441	1/10,000
